# Supplementary material for: The Antioxidant Activity of Atomized Extracts of the Leaves and Stems of Cnidoscolus diacanthus (Pax & K. Hoffm.) J.F. Macbr. from Peru and Their Effect on Sex Hormone Levels in Rats
Source: Molecules. 2024 Sep 25;29(19):4554. doi: 10.3390/molecules29194554 (PMC11478110; doi:10.3390/molecules29194554)
Supplement: Supplementary file 1 [file molecules-29-04554-s001.zip]

Archive with 1 entries (1 files):
- molecules-3180774-supplementary.pdf
